# Supplementary material for: A Highly Mechanical, Conductive, and Cryophylactic Double Network Hydrogel for Flexible and Low-Temperature Tolerant Strain Sensors
Source: Gels. 2022 Jul 7;8(7):424. doi: 10.3390/gels8070424 (PMC9322378; doi:10.3390/gels8070424)
Supplement: Supplementary file 1 [file gels-08-00424-s001.zip]

Archive with 1 entries (1 files):
- gels-1776793-supplementary.pdf
